# Supplementary material for: A Cardiac Mitochondrial FGFR1 Mediates the Antithetical Effects of FGF2 Isoforms on Permeability Transition
Source: Cells. 2021 Oct 13;10(10):2735. doi: 10.3390/cells10102735 (PMC8534529; doi:10.3390/cells10102735)
Supplement: Supplementary file 1 [file cells-10-02735-s001.zip]

Archive with 1 entries (1 files):
- cells-1366596-supplementary.pdf
